# Supplementary material for: Evaluating survival in subjects with astrocytic brain tumors by dynamic susceptibility-weighted perfusion MR imaging
Source: PLoS One. 2021 Jan 6;16(1):e0244275. doi: 10.1371/journal.pone.0244275 (PMC7787526; doi:10.1371/journal.pone.0244275)
Supplement: S1 Table — (XLSX) [file pone.0244275.s001.xlsx]

## Sheet: Sheet1
original data of the study
									initiall treatment			2years follow up treatment						mean rCBV ratio							mean rCBV variation		max rCBV variation
	Sex	Age	MR	Scanner	Pathology	Tumor Grade	Surgical Intervention	survival days	CCRT	radiation only	Chemotherapy Only	f/u treatment	Adjuvant temozolomide	Bevacizumab	other chemotherapy	Radiation	total tumor volume	nonenhanced tumor	enhanced tumor	whole tumor	5% max	10% max	high_pefusion	nonenhanced tumor	enhanced tumor	whole tumor	nonenhanced tumor	enhanced tumor	whole tumor
1	F	60	3T	GE	GB	4	subtotal resection	209	1	0	0	1	0	0	1	0	101.318	1.13974	5.29444	3.55808	12.4804	10.8987	7.76717	14.8649	32.7869	25.2967	72.039	124.841	124.841
2	M	53	3T	GE	GB	4	biopsy	612	1	0	0	1	1	1	1	0	65.552	1.42593	7.95154	6.9402	22.1263	19.6382	18.9935	10.1363	36.2579	32.2087	39.6567	119.613	119.613
3	M	32	3T	PH	AA	3	total resection	980	0	1	0	1	1	1	1	0	40.7567	0.886575	1.39811	0.892333	3.24492	2.99493	2.70898	4.88638	7.13614	4.91165	30.973	12.7389	30.973
4	M	54	3T	PH	AA	3	biopsy	70	1	0	0	0	0	0	0	0	9.20581	2.07462	n/a	2.07462	5.30981	4.68999	6.93065	11.8374	n/a	n/a	41.267	n/a	41.267
5	M	70	3T	GE	GB	4	biopsy	334	0	1	0	1	1	1	0	0	54.5234	4.37571	4.2366	4.24221	10.8089	9.66189	9.30518	28.104	28.823	28.7939	72.1282	87.9939	87.9939
6	M	64	3T	PH	GB	4	biopsy	265	1	0	0	1	0	1	0	0	36.3493	2.75247	4.48929	4.39044	11.0368	9.90531	11.2648	13.0205	20.7776	20.3362	62.3938	88.9608	88.9608
7	M	64	1.5T	GE	GB	4	partial resection	250	1	0	0	1	1	0	0	0	56.6497	1.42356	3.15154	2.71731	6.83027	6.1519	7.10888	3.36532	3.7841	3.67876	22.4095	62.9153	62.9153
8	M	35	3T	PH	GB	4	subtotal resection	466	1	0	0	1	1	0	0	0	53.614	2.72877	3.16016	2.97324	9.31719	7.84645	9.24011	16.2728	24.1811	20.7557	99.2295	113.373	113.373
9	F	65	3T	PH	GB	4	total resection	446	1	0	0	1	1	0	1	0	6.8593	2.22593	3.08575	3.03905	6.56599	5.95861	5.21766	10.2193	12.3925	12.2745	24.0944	27.0054	27.0054
10	F	52	3T	PH	GB	4	subtotal resection	457	1	0	0	1	1	1	1	0	42.9797	2.32404	3.39353	2.39386	10.145	7.48294	5.54586	8.57958	7.57398	8.51848	34.3216	18.0381	34.3216
11	F	62	3T	PH	GB	4	total resection	243	0	1	0	1	1	0	0	0	37.6551	n/a	4.63903	4.63903	10.3412	9.10506	10.3886	n/a	27.9451	n/a	n/a	76.428	76.428
12	F	17	3T	PH	AST	2	total resection	1894	0	0	0	0	0	0	0	0	2.3194	n/a	2.38511	2.38511	4.54445	4.03557	2.70142	n/a	3.70236	n/a	n/a	11.5143	11.5143
13	M	43	3T	PH	GB	4	subtotal resection	669	1	0	0	1	1	1	1	1	5.59855	3.48538	4.13104	4.02163	6.82836	6.51981	4.5192	22.8305	20.057	20.5315	38.7918	42.0006	42.0006
14	F	72	3T	PH	GB	4	biopsy	137	1	0	0	1	1	0	0	0	71.9714	1.13934	1.69659	1.33649	6.13089	5.97477	3.07004	21.9349	21.8862	21.9172	85.4221	69.8635	85.4221
15	M	58	1.5T	GE	GB	4	total resection	371	1	0	0	1	0	0	1	0	9.23228	3.49903	3.89796	3.8574	7.43873	6.75418	4.52302	2.29352	2.81022	2.75769	4.21349	9.20038	9.20038
16	F	60	1.5T	PH	GB	4	total resection	262	1	0	0	1	0	1	0	0	17.9895	n/a	5.50248	5.50248	13.6405	11.8091	9.48632	n/a	17.1922	n/a	n/a	39.8926	39.8926
17	M	49	3T	GE	GB	4	total resection	551	1	0	0	1	1	1	1	0	7.9924	n/a	3.90306	3.90306	6.80047	6.26644	5.66457	n/a	12.348	n/a	n/a	31.4968	31.4968
18	M	76	1.5T	GE	GB	4	total resection	959	1	0	0	1	1	0	0	0	6.44543	n/a	0.802295	0.802295	3.3238	3.08045	2.81971	n/a	6.16338	n/a	n/a	38.4786	38.4786
19	M	62	3T	PH	GB	4	biopsy	579	1	0	0	1	0	1	1	0	37.7322	2.77171	4.70238	4.50898	12.4219	10.3159	17.5322	26.6128	16.0811	15.6509	163.287	58.1429	58.1429
20	M	77	3T	PH	GB	4	biopsy	219	0	1	0	1	1	0	0	1	24.7679	5.01635	3.6331	3.67585	11.2231	9.51784	6.57305	23.5103	18.7414	18.8867	46.868	63.3242	63.3242
21	M	20	1.5T	PH	GB	4	biopsy	119	1	0	0	1	1	1	0	1	47.951	2.77336	4.8591	4.68339	39.761	31.1549	15.1985	11.3793	19.8779	19.162	56.8573	101.337	101.337
22	M	67	1.5T	PH	GB	4	subtotal resection	208	1	0	0	1	0	1	0	0	28.2886	3.39133	3.65445	3.63226	11.9672	10.0909	13.6364	5.72689	5.94925	5.9305	20.4244	52.5552	52.5552
23	F	66	3T	PH	GB	4	total resection	370	0	1	0	1	1	1	1	0	28.141	n/a	3.52894	3.52894	9.48382	8.5837	6.31388	n/a	22.9456	n/a	n/a	64.3514	64.3514
24	M	26	3T	GE	AST	2	total resection	3115	0	0	0	0	0	0	0	0	3.16453	1.87405	n/a	1.87405	4.04289	3.8169	1.63638	15.1248	n/a	n/a	40.3487	n/a	40.3487
25	F	44	3T	GE	AA	3	subtotal resection	3044	1	0	0	1	1	0	0	0	117.448	1.46434	n/a	1.46434	4.74766	3.83568	1.67702	6.70455	n/a	n/a	53.8922	n/a	53.8922
26	F	31	3T	GE	AA	3	biopsy	2962	1	0	0	1	1	1	0	1	9.70152	2.3199	3.00106	2.78237	6.41305	5.93068	2.46161	9.55385	10.6926	10.327	36.915	38.5356	38.5356
27	F	53	3T	GE	AA	3	biopsy	510	1	0	0	1	1	1	1	0	40.7112	1.67051	2.25882	1.67426	3.25987	3.15157	2.26799	13.4762	15.234	13.4874	59.7032	25.6208	59.7032
28	F	58	3T	GE	AA	3	subtotal resection	2861	1	0	0	1	1	0	0	0	44.416	1.85085	n/a	1.85085	3.99142	3.51254	2.43982	6.2829	n/a	n/a	44.3158	n/a	44.3158
29	F	17	3T	GE	AST	2	biopsy	2573	0	0	0	1	0	0	1	0	6.48167	1.81057	n/a	1.81057	5.28058	4.71134	1.10253	17.3245	n/a	n/a	69.4124	n/a	69.4124
30	F	58	3T	GE	AA	3	biopsy	923	1	0	0	1	1	0	0	0	19.352	2.49082	n/a	2.49082	7.73821	6.6377	5.16828	18.111	n/a	n/a	78.7099	n/a	78.7099
31	F	47	3T	PH	AST	2	biopsy	1572	0	0	0	0	0	0	0	0	25.3052	1.75496	n/a	1.75496	3.62874	3.23667	2.985	6.26507	n/a	n/a	22.7842	n/a	22.7842
32	F	58	3T	PH	AA	3	biopsy	210	1	0	0	0	0	0	0	0	11.7849	2.51875	6.83287	3.93426	15.7504	14.4609	15.5669	8.93226	23.0927	13.5785	35.5263	45.7974	45.7974
33	F	65	3T	GE	GB	4	biopsy	340	1	0	0	1	1	0	0	0	1.57416	n/a	2.40448	2.40448	6.35596	5.8036	6.18627	n/a	17.2401	n/a	n/a	79.9387	79.9387
34	M	65	3T	GE	GB	4	total resection	509	1	0	0	1	1	0	1	0	15.6591	n/a	2.08733	2.08733	6.27981	5.411	4.73446	n/a	16.5195	n/a	n/a	58.8612	58.8612
35	F	42	3T	GE	AA	3	total resection	1838	1	0	0	1	0	0	0	1	11.2537	1.59163	n/a	1.59163	4.84118	4.24288	3.14381	23.8131	n/a	n/a	131.742	n/a	131.742
36	F	52	3T	PH	GB	4	total resection	978	1	0	0	1	1	1	1	0	20.2746	n/a	4.7502	4.7502	10.2048	9.3068	11.1409	n/a	24.8519	n/a	n/a	56.0068	56.0068
37	F	29	3T	GE	AA	3	total resection	1734	0	1	0	0	0	0	0	0	1.59657	1.24698	n/a	1.24698	4.46222	3.86537	2.27469	17.1694	n/a	n/a	62.4181	n/a	62.4181
38	M	60	3T	PH	AA	3	biopsy	147	0	1	0	0	0	0	0	0	20.9012	1.69902	2.14097	1.70554	4.14254	3.9259	2.62524	4.33683	4.66009	4.3414	29.3215	15.4313	29.3215
39	M	71	3T	PH	GB	4	total resection	543	1	0	0	1	1	0	0	0	31.7295	n/a	11.0473	11.0473	9.04902	7.91039	18.6209	n/a	6.68855	n/a	n/a	29.7695	29.7695
40	F	84	3T	GE	GB	4	total resection	186	0	0	1	1	0	0	0	1	18.9524	n/a	2.70488	2.70488	6.06951	5.41506	5.88563	n/a	12.1705	n/a	n/a	37.1824	37.1824
41	M	25	3T	GE	AST	2	biopsy	1125	0	1	0	1	1	0	0	0	8.45688	1.24523	n/a	1.24523	3.78313	3.09758	2.1019	4.99389	n/a	n/a	19.4481	n/a	19.4481
42	M	40	1.5T	GE	AST	2	total resection	1677	0	0	0	0	0	0	0	0	1.07058	2.79975	n/a	2.79975	15.2687	13.5418	1.52194	12.1705	n/a	n/a	37.1824	n/a	37.1824
43	M	26	3T	GE	AST	2	biopsy	1195	0	1	0	0	0	0	0	0	8.51315	1.98573	n/a	1.98573	4.58617	4.09708	2.63834	6.50486	n/a	n/a	52.5436	n/a	52.5436
44	F	49	3T	PH	AA	3	biopsy	1755	1	0	0	1	1	0	0	0	33.3972	1.05291	n/a	1.05291	2.46122	2.08052	1.89463	6.60509	5.08548	n/a	41.9527	17.3563	n/a
45	F	65	3T	PH	AA	3	biopsy	1728	1	0	0	1	1	1	0	1	22.6574	n/a	n/a	2.80623	5.25413	4.77029	3.93557	n/a	n/a	10.262	n/a	n/a	43.8867
46	F	67	1.5T	PH	AA	3	biopsy	304	0	1	0	1	1	1	0	0	31.5226	n/a	n/a	1.02191	3.52534	3.01276	3.0194	n/a	n/a	2.58278	n/a	n/a	21.8525
47	F	62	3T	GE	GB	4	total resection	1771	1	0	0	1	1	0	0	0	4.24216	2.64646	5.18686	4.75718	10.3073	9.40622	6.04355	12.6481	24.3431	22.3651	22.4471	59.6956	59.6956
48	F	44	3T	PH	GB	4	total resection	1194	1	0	0	1	1	1	0	0	44.8919	n/a	3.35056	3.35056	9.61166	8.12345	6.31574	n/a	7.31766	n/a	n/a	41.6449	41.6449
49	F	65	1.5T	PH	GB	4	biopsy	363	1	0	0	1	1	0	0	0	10.5639	n/a	n/a	1.40937	9.43564	8.37363	3.43199	n/a	n/a	1.56223	n/a	n/a	5.64113
50	M	62	3T	PH	GB	4	total resection	805	1	0	0	1	1	1	1	0	3.73374	n/a	5.53659	5.53659	10.5207	9.82997	7.42137	n/a	8.81853	n/a	n/a	17.2509	17.2509
51	F	31	3T	PH	GB	4	subtotal resection	588	1	0	0	1	1	1	1	0	104.003	n/a	n/a	2.13417	8.66449	7.7129	9.56227	n/a	n/a	14.1981	n/a	n/a	49.5241
